# Supplementary material for: Auricular Ultrasonic Vagus Nerve Stimulation: Effectiveness of Blinding and the Occurrence of Adverse Effects in People with Tinnitus
Source: Brain Sci. 2026 May 29;16(6):586. doi: 10.3390/brainsci16060586 (PMC13297629; doi:10.3390/brainsci16060586)
Supplement: Supplementary file 1 [file brainsci-16-00586-s001.zip]

Archive with 1 entries (1 files):
- brainsci-4300502-supplementary.pdf
